# Supplementary material for: Surgical Effects of Resecting Skull Base Tumors Using Pre-operative Multimodal Image Fusion Technology: A Retrospective Study
Source: Front Neurol. 2022 May 12;13:895638. doi: 10.3389/fneur.2022.895638 (PMC9133916; doi:10.3389/fneur.2022.895638)
Supplement: Supplementary file 1 [file Table_1.XLSX]

## Sheet: Sheet1
No	Name	Gender	Age	Position	Side	Pathology	Sergent	Department	Surgical date	Surgical time	Resection	Tumor Volume	Complication	Prognosis	Secondary OP	Follow-up	Recurrent	Complication after Discharged
1	**	Male	46	Occipital-cervical region	Left	Schwannoma	Dr.C.G	Neurosurgery Ward	43839	4h20m	GTR	3.0*3.0cm*3.5cm	None	Discharged	N	Y	N	None
2	**	Female	52	Frontal-orbital area	Right	Meningioma	Dr.C.G	Neurosurgery Ward	43844	3h45m	PR	1.5‭*‬1.5‭*‬1.0cm	Cerebrospinal fluid leakage	Discharged	N	Y	N	None
3	**	Female	42	Planum sphenoidale	Right	Meningioma	Dr.C.G	Neurosurgery Ward	43867	4h10m	STR	2*3*2cm	None	Discharged	N	N	N	None
4	**	Male	57	Cavernous sinus	Left	Meningioma	Dr.C.G	Neurosurgery Ward	43882	6h0m	GTR	3.5*3.5*3.5cm	Oculomotor nerve paralysis	Discharged	N	Y	N	None
5	***	Female	48	Sphenoid ridge	Right	Meningioma	Dr.C.G	Neurosurgery Ward	43890	7h05m	GTR	‭2.0cm*3.5cm*2.0cm	Intracranial infection	Shifted to rehabilitation department	N	Y	N	None
6	***	Female	39	Cavernous sinus	Left	Meningioma	Dr.C.G	Neurosurgery Ward	43895	2h30m	GTR	2cm*1.5cm*1.5cm	None	Discharged	N	Y	N	None
7	***	Male	46	Infra-temporal fossa	Right	Meningioma	Dr.C.G	Neurosurgery Ward	43897	6h10m	GTR	4cm*4cm*3.5cm	None	Discharged	N	Y	N	None
8	***	Male	65	Petroclival region	Left	Meningioma	Dr.C.G	Neurosurgery Ward	43902	5h00m	PR	4cm*4cm*3.5cm	Cerebrospinal fluid leakage	Shifted to radiotherapy department	N	Y	N	None
9	***	Male	37	Cavernous sinus	Right	Metastasis	Dr.C.G	Neurosurgery Ward	43939	9h35m	STR	3.0*3.0cm*3.5cm	Intracranial infection	Discharged	N	Y	N	None
10	***	Male	54	CPA region	Right	Schwannoma	Dr.C.G	Neurosurgery Ward	43943	4h40m	GTR	5*4*4cm	Facial paralysis	Discharged	N	Y	N	None
11	***	Female	59	Jugular foramen	Left	Schwannoma	Dr.C.G	Neurosurgery Ward	43973	2h45m	GTR	2‭*2*2‬cm	Dysphagia	Discharged	N	Y	N	None
12	***	Male	46	Planum sphenoidale	Left	Meningioma	Dr.C.G	Neurosurgery Ward	43989	6h40m	STR	3.5*3.5*3.5cm	Infraction	Discharged	N	Y	N	None
13	***	Female	62	Occipital-cervical region	Left	Schwannoma	Dr.C.G	Neurosurgery Ward	44022	2h35m	GTR	4*4*4cm	None	Discharged	N	Y	N	None
14	***	Female	46	Planum sphenoidale	Left	Metastasis	Dr.C.G	Neurosurgery Ward	44023	5h30m	GTR	4*4*4cm	None	Discharged	N	Y	N	None
15	***	Male	63	Planum sphenoidale	Right	Meningioma	Dr.C.G	Neurosurgery Ward	44066	3h00m	GTR	6cm*5cm*5cm	None	Discharged	N	Y	N	None
16	***	Female	70	Cavernous sinus	Left	Schwannoma	Dr.C.G	Neurosurgery Ward	44080	1h15m	STR	3.5*3.5*3.5cm	None	Discharged	N	Y	N	None
17	***	Female	46	Sphenoid ridge	Right	Meningioma	Dr.C.G	Neurosurgery Ward	44116	6h30m	GTR	2.0‭*‬2.0‭*1‬.0cm	Cerebrospinal fluid leakage	Discharged	N	Y	N	None
18	***	Male	31	Cavernous sinus	Left	Schwannoma	Dr.C.G	Neurosurgery Ward	44118	3h50m	GTR	3.5*3.5*3.5cm	None	Discharged	N	Y	N	None
19	***	Female	56	Infra-temporal fossa	Right	Meningioma	Dr.C.G	Neurosurgery Ward	44141	7h45m	PR	5*4*4cm	Intracranial infection	Shifted to radiotherapy department	N	N	N	None
20	***	Female	29	Petroclival region	Left	Meningioma	Dr.C.G	Neurosurgery Ward	44186	5h30m	GTR	6*6*4cm	None	Discharged	N	Y	N	None
21	***	Male	70	CPA region	Left	Cholesteatoma	Dr.C.G	Neurosurgery Ward	44225	6h00m	GTR	6cm*5cm*5cm	None	Discharged	N	Y	N	None
22	***	Female	47	CPA region	Right	Schwannoma	Dr.C.G	Neurosurgery Ward	44201	2h45m	GTR	2cm*1.5cm*1.5cm	None	Discharged	N	Y	N	None
23	***	Female	53	Jugular foramen	Left	Meningioma	Dr.C.G	Neurosurgery Ward	44234	6h40m	GTR	4cm*4cm*3.5cm	None	Discharged	N	Y	N	None
24	***	Female	51	Occipital-cervical region	Left	Schwannoma	Dr.C.G	Neurosurgery Ward	44257	2h35m	STR	4cm*4cm*3.5cm	Dysphagia	Discharged	N	Y	N	None
25	***	Male	67	Occipital-cervical region	Right	Schwannoma	Dr.C.G	Neurosurgery Ward	44259	5h30m	GTR	3.0*3.0cm*3.5cm	None	Discharged	N	Y	N	None
26	***	Female	50	CPA region	Right	Meningioma	Dr.C.G	Neurosurgery Ward	44262	3h00m	GTR	5*4*4cm	None	Discharged	N	Y	N	None
27	**	Female	77	Frontal-orbital area	Left	Spindle cell tumor	Dr.C.G	Neurosurgery Ward	44298	1h15m	GTR	2‭*2*2‬cm	Cerebrospinal fluid leakage	Discharged	N	Y	N	None
28	**	Male	56	Planum sphenoidale	Left	Meningioma	Dr.C.G	Neurosurgery Ward	44323	6h30m	GTR	3.5*3.5*3.5cm	Surgical site hematoma	Discharged	Y	Y	N	None
29	***	Male	61	Cavernous sinus	Left	Meningioma	Dr.C.G	Neurosurgery Ward	44326	3h50m	GTR	4*4*4cm	None	Discharged	N	Y	N	None
30	***	Female	47	Brain stem	Right	Metastasis	Dr.C.G	Neurosurgery Ward	44358	7h45m	GTR	4*4*4cm	None	Discharged	N	Y	N	None
31	***	Male	32	Cavernous sinus	Left	Meningioma	Dr.C.G	Neurosurgery Ward	44370	5h30m	GTR	6cm*5cm*5cm	None	Discharged	N	Y	N	None
32	**	Female	36	Infra-temporal fossa	Left	giant cell granuloma	Dr.C.G	Neurosurgery Ward	44383	6h40m	GTR	4cm*4cm*3.5cm	None	Discharged	N	Y	N	None
33	**	Male	62	Petroclival region	Left	Meningioma	Dr.C.G	Neurosurgery Ward	44408	2h35m	GTR	3.0*3.0cm	None	Discharged	N	Y	N	None
34	***	Female	65	Cavernous sinus	Right	Pituitary Adenoma	Dr.C.G	Neurosurgery Ward	44425	5h30m	GTR	5*4*4cm	None	Discharged	N	Y	N	None
35	***	Female	51	CPA region	Left	Schwannoma	Dr.C.G	Neurosurgery Ward	44426	3h00m	GTR	2‭*2*2‬cm	Cerebrospinal fluid leakage	Discharged	N	Y	N	None
36	***	Female	66	CPA region	Right	Schwannoma	Dr.C.G	Neurosurgery Ward	44436	1h15m	GTR	3.5*3.5*3.5cm	Facial paralysis	Discharged	N	Y	N	None
37	***	Female	12	CPA region	Left	Schwannoma	Dr.C.G	Neurosurgery Ward	44453	6h30m	GTR	3*4*4cm	None	Discharged	N	Y	N	None
38	***	Female	56	CPA region	Right	Schwannoma	Dr.C.G	Neurosurgery Ward	44466	3h50m	GTR	4*3.5*4cm	Facial paralysis	Discharged	N	Y	N	None
39	***	Female	47	CPA region	Left	Schwannoma	Dr.C.G	Neurosurgery Ward	44478	7h45m	GTR	6cm*5cm*5cm	None	Discharged	N	Y	N	None
40	***	Male	53	Sphenoid ridge	Right	Meningioma	Dr.C.G	Neurosurgery Ward	44481	5h30m	GTR	3.5*3.5*3.5cm	None	Discharged	N	Y	N	None
41	***	Female	63	Petroclival region	Left	Meningioma	Dr.C.G	Neurosurgery Ward	44482	6h00m	GTR	2.0‭*‬2.0‭*1‬.0cm	Facial paralysis	Discharged	N	Y	N	None
42	***	Male	62	Infra-temporal fossa	Right	Squamous carcinoma	Dr.C.G	Neurosurgery Ward	44488	6h30m	GTR	3.5*3.5*3.5cm	Facial paralysis、Cerebrospinal fluid leakage	Shifted to rehabilitation department	N	Y	N	None
43	***	Female	36	CPA region	Left	Meningioma	Dr.C.G	Neurosurgery Ward	44489	3h50m	GTR	5*4*4cm	None	Discharged	N	Y	N	None
44	***	Male	37	Petroclival region	Right	Meningioma	Dr.C.G	Neurosurgery Ward	44492	7h45m	GTR	6*6*4cm	None	Discharged	N	Y	N	None
45	***	Male	58	Brain sterm	Left	choroid plexus papilloma	Dr.C.G	Neurosurgery Ward	44493	5h30m	GTR	4*4*4cm	None	Discharged	N	Y	N	None
46	**	Female	48	Infra-temporal fossa	Right	Meningioma	Dr.C.G	Neurosurgery Ward	44496	6h40m	GTR	6cm*5cm*5cm	Facial paralysis	Discharged	N	Y	N	None
47	**	Female	45	Infra-temporal fossa	Left	Mesenchymal malignancy	Dr.C.G	Neurosurgery Ward	44499	2h35m	GTR	3.5*3.5*3.5cm	None	Discharged	N	Y	N	None
